# Supplementary material for: Analysis of gene expression in prostate cancer epithelial and interstitial stromal cells using laser capture microdissection
Source: BMC Cancer. 2010 Apr 28;10:165. doi: 10.1186/1471-2407-10-165 (PMC2876079; doi:10.1186/1471-2407-10-165)
Supplement: Additional file 1 — List of genes significantly overexpressed in epithelial tissues as compared to stromal tissues. This table lists 194 genes whose expression is significantly greater in epithelial cells than in stromal cells. Significance was measured by Bayesian paired t-test (using Cyber-T software) and this table is an extended version of Table 2 which ended at p < 10-5. [file 1471-2407-10-165-S1.XLS]

## Sheet: UP in EPI
Supplemental Table 1. List of genes significantly overexpressed in epithelial tissues as compared to stromal tissues.
Affymetrix Probe ID	Gene symbol	Gene name	p-value	PPDE (<p)	Fold Difference
204379_s_at	FGFR3	fibroblast growth factor receptor 3	7.91e-07	0.999889	259.5
214404_x_at	SPDEF	SAM pointed domain containing ets transcription factor	4.21e-08	0.999983	132.118
216074_x_at	WWC1	WW and C2 domain containing 1	7.25e-05	0.998038	128.588
209854_s_at	KLK2	kallikrein-related peptidase 2	2.2e-06	0.999787	95.7079
209369_at	ANXA3	annexin A3	0.000282	0.995357	95.0625
204583_x_at	KLK3	kallikrein-related peptidase 3	1.73e-06	0.999817	83.5135
204582_s_at	KLK3	kallikrein-related peptidase 3	3.09e-06	0.999736	79.4342
214087_s_at	MYBPC1	myosin binding protein C, slow type	1.23e-07	0.999966	75.4583
209855_s_at	KLK2	kallikrein-related peptidase 2	2.33e-06	0.999779	73.9678
91826_at	EPS8L1	EPS8-like 1	2.64e-05	0.998967	72.4118
219127_at	ATAD4	ATPase family, AAA domain containing 4	0.000275	0.99543	72.2663
209309_at	AZGP1	alpha-2-glycoprotein 1, zinc-binding	2.78e-05	0.998932	69.7938
214598_at	CLDN8	claudin 8	1.82e-05	0.999184	67.3558
204179_at	MB	myoglobin	7.48e-05	0.997998	66.224
207430_s_at	MSMB	microseminoprotein, beta-	2.61e-06	0.999763	64.7513
202286_s_at	TACSTD2	tumor-associated calcium signal transducer 2	2.54e-07	0.999946	57.2854
205009_at	TFF1	trefoil factor 1	0.000444	0.993812	55.5771
205862_at	GREB1	GREB1 protein	1.11e-06	0.999862	51.5255
33322_i_at	SFN	stratifin	3.1e-08	0.999986	48.5228
33323_r_at	SFN	stratifin	5.88e-08	0.999979	46.835
210297_s_at	MSMB	microseminoprotein, beta-	7.34e-06	0.999542	45.1935
219476_at	C1orf116	chromosome 1 open reading frame 116	4.21e-05	0.99861	44.487
205347_s_at	TMSB15A	thymosin beta 15a	2.32e-08	0.999988	43.9482
219580_s_at	TMC5	transmembrane channel-like 5	0.000117	0.997341	42.5914
217901_at	DSG2	desmoglein 2	1.19e-05	0.999377	37.1068
202489_s_at	FXYD3	FXYD domain containing ion transport regulator 3	1.78e-07	0.999957	36.5714
217771_at	GOLM1	golgi membrane protein 1	8.28e-07	0.999886	36.2574
205968_at	KCNS3	potassium voltage-gated channel, delayed-rectifier, subfamily S, member 3	0.000858	0.990621	35.008
201131_s_at	CDH1	cadherin 1, type 1, E-cadherin (epithelial)	1.91e-05	0.999159	34.6811
219395_at	ESRP2	epithelial splicing regulatory protein 2	7.99e-06	0.999517	32.0086
221577_x_at	GDF15	growth differentiation factor 15	6.02e-06	0.999596	31.6864
213541_s_at	ERG	v-ets erythroblastosis virus E26 oncogene homolog (avian)	3.99e-05	0.998657	30.7778
201596_x_at	KRT18	keratin 18	2.41e-06	0.999774	29.0904
210339_s_at	KLK2	kallikrein-related peptidase 2	1.96e-05	0.999145	28.8047
200862_at	DHCR24	24-dehydrocholesterol reductase	1.36e-05	0.999322	28.3378
209706_at	NKX3-1	NK3 homeobox 1	2.72e-07	0.999944	28.1301
214307_at	HGD	homogentisate 1,2-dioxygenase (homogentisate oxidase)	0.000388	0.994318	28.0054
218211_s_at	MLPH	melanophilin	1.85e-07	0.999956	27.2955
203485_at	RTN1	reticulon 1	3.73e-05	0.998713	27.1025
209173_at	AGR2	anterior gradient homolog 2 (Xenopus laevis)	0.000108	0.997473	27.0833
203196_at	ABCC4	ATP-binding cassette, sub-family C (CFTR/MRP), member 4	2.14e-06	0.999791	26.0634
206067_s_at	WT1	Wilms tumor 1	0.000567	0.992779	25.249
203397_s_at	GALNT3	UDP-N-acetyl-alpha-D-galactosamine:polypeptide N-acetylgalactosaminyltransferase 3 (GalNAc-T3)	0.00032	0.99497	24.9732
203474_at	IQGAP2	IQ motif containing GTPase activating protein 2	0.000175	0.996568	23.2506
213085_s_at	WWC1	WW and C2 domain containing 1	1.26e-05	0.999354	23.1673
220225_at	IRX4	iroquois homeobox 4	0.000284	0.995336	22.7132
200606_at	DSP	desmoplakin	3.18e-06	0.999731	22.198
218035_s_at	RBM47	RNA binding motif protein 47	1.43e-05	0.9993	22.1635
214156_at	MYRIP	myosin VIIA and Rab interacting protein	0.000114	0.997385	21.2438
211576_s_at	SLC19A1	solute carrier family 19 (folate transporter), member 1	1.59e-05	0.999251	21.0916
202241_at	TRIB1	tribbles homolog 1 (Drosophila)	3.5e-06	0.999714	20.9857
209813_x_at	TARP	TCR gamma alternate reading frame protein	9.94e-06	0.999445	20.6111
221880_s_at	FAM174B	family with sequence similarity 174, member B	6.57e-06	0.999573	19.7548
39248_at	AQP3	aquaporin 3 (Gill blood group)	1.1e-06	0.999863	19.6403
211144_x_at	TARP	TCR gamma alternate reading frame protein /// T cell receptor gamma constant 2	3.79e-06	0.999699	19.5387
206827_s_at	TRPV6	transient receptor potential cation channel, subfamily V, member 6	0.000238	0.99583	19.5322
213920_at	CUX2	cut-like homeobox 2	3.75e-06	0.999701	18.6398
203824_at	TSPAN8	tetraspanin 8	2.99e-05	0.998882	18.3346
204401_at	KCNN4	potassium intermediate/small conductance calcium-activated channel, subfamily N, member 4	0.000163	0.996719	17.9885
216920_s_at	TARP	TCR gamma alternate reading frame protein /// T cell receptor gamma constant 2	2.07e-06	0.999795	17.823
211626_x_at	ERG	v-ets erythroblastosis virus E26 oncogene homolog (avian)	0.000578	0.99269	17.6097
218313_s_at	GALNT7	UDP-N-acetyl-alpha-D-galactosamine:polypeptide N-acetylgalactosaminyltransferase 7 (GalNAc-T7)	1.43e-06	0.999838	16.8849
220723_s_at	FLJ21511	hypothetical protein FLJ21511	1.38e-05	0.999316	16.0757
201839_s_at	EPCAM	epithelial cell adhesion molecule	1.06e-06	0.999866	16.0417
204187_at	GMPR	guanosine monophosphate reductase	8.2e-05	0.997878	15.8977
201196_s_at	AMD1	adenosylmethionine decarboxylase 1	9.01e-07	0.999879	15.6004
219388_at	GRHL2	grainyhead-like 2 (Drosophila)	0.000416	0.994062	15.5155
219806_s_at	C11orf75	chromosome 11 open reading frame 75	6.47e-06	0.999577	15.4328
209094_at	DDAH1	dimethylarginine dimethylaminohydrolase 1	6.35e-06	0.999582	15.3729
204934_s_at	HPN	hepsin	0.00084	0.990746	15.3519
220116_at	KCNN2	potassium intermediate/small conductance calcium-activated channel, subfamily N, member 2	0.000167	0.996668	14.8041
213059_at	CREB3L1	cAMP responsive element binding protein 3-like 1	1.18e-05	0.999381	14.6734
201563_at	SORD	sorbitol dehydrogenase	4.92e-06	0.999645	14.5703
200632_s_at	NDRG1	N-myc downstream regulated 1	1.19e-06	0.999856	14.3424
215806_x_at	TARP	TCR gamma alternate reading frame protein /// T cell receptor gamma constant 2	1.33e-05	0.999332	14.1846
205542_at	STEAP1	six transmembrane epithelial antigen of the prostate 1	0.000171	0.996618	13.9714
219049_at	CSGALNACT1	chondroitin sulfate N-acetylgalactosaminyltransferase 1	6.48e-06	0.999577	13.9003
202488_s_at	FXYD3	FXYD domain containing ion transport regulator 3	2.08e-05	0.999112	13.6842
218966_at	MYO5C	myosin VC	1.42e-05	0.999303	13.6385
221732_at	CANT1	calcium activated nucleotidase 1	1.8e-05	0.99919	13.5077
203908_at	SLC4A4	solute carrier family 4, sodium bicarbonate cotransporter, member 4	0.000253	0.995665	13.2119
222067_x_at	HIST1H2BD	histone cluster 1, H2bd	3.81e-05	0.998696	13.0953
35666_at	SEMA3F	sema domain, immunoglobulin domain (Ig), short basic domain, secreted, (semaphorin) 3F	0.000227	0.995953	12.5403
204653_at	TFAP2A	transcription factor AP-2 alpha (activating enhancer binding protein 2 alpha)	0.000258	0.995611	12.5193
204393_s_at	ACPP	acid phosphatase, prostate	3.02e-05	0.998875	12.2313
222075_s_at	OAZ3	ornithine decarboxylase antizyme 3	0.000344	0.994735	12.1069
211417_x_at	GGT1	gamma-glutamyltransferase 1	4.43e-05	0.998565	12.0498
219584_at	PLA1A	phospholipase A1 member A	8.31e-05	0.99786	11.9561
221582_at	HIST3H2A	histone cluster 3, H2a	4.47e-05	0.998556	11.6154
209623_at	MCCC2	methylcrotonoyl-Coenzyme A carboxylase 2 (beta)	9.99e-05	0.997595	11.5118
203717_at	DPP4	dipeptidyl-peptidase 4	0.000116	0.997356	11.4232
217776_at	RDH11	retinol dehydrogenase 11 (all-trans/9-cis/11-cis)	5.18e-06	0.999633	11.3684
209696_at	FBP1	fructose-1,6-bisphosphatase 1	0.000642	0.992189	11.3361
212070_at	GPR56	G protein-coupled receptor 56	0.000814	0.990927	11.1966
202023_at	EFNA1	ephrin-A1	6.71e-06	0.999567	11.056
218280_x_at	HIST2H2AA3	histone cluster 2, H2aa3 /// histone cluster 2, H2aa4	2.82e-05	0.998923	11.051
210827_s_at	ELF3	E74-like factor 3 (ets domain transcription factor, epithelial-specific )	0.000928	0.990146	10.9068
200644_at	MARCKSL1	MARCKS-like 1	0.000207	0.996183	10.3502
212543_at	AIM1	absent in melanoma 1	5.52e-06	0.999618	10.2149
213900_at	C9orf61	chromosome 9 open reading frame 61	4.84e-05	0.998482	10.1738
46323_at	CANT1	calcium activated nucleotidase 1	2.4e-05	0.999028	10.0881
51158_at	FAM174B	family with sequence similarity 174, member B	2.05e-05	0.99912	9.95114
212744_at	BBS4	Bardet-Biedl syndrome 4	0.000603	0.992492	9.81719
210715_s_at	SPINT2	serine peptidase inhibitor, Kunitz type, 2	4.42e-05	0.998567	9.78067
203911_at	RAP1GAP	RAP1 GTPase activating protein	0.000505	0.993288	9.54939
216251_s_at	TTLL12	tubulin tyrosine ligase-like family, member 12	0.00021	0.996148	9.50566
201690_s_at	TPD52	tumor protein D52	1.06e-05	0.999421	9.46533
202688_at	TNFSF10	tumor necrosis factor (ligand) superfamily, member 10	0.000136	0.997075	9.3812
203130_s_at	KIF5C	kinesin family member 5C	0.000241	0.995797	8.92861
206723_s_at	LPAR2	lysophosphatidic acid receptor 2	0.000699	0.991758	8.88306
214329_x_at	TNFSF10	tumor necrosis factor (ligand) superfamily, member 10	3.23e-05	0.998826	8.88096
209386_at	TM4SF1	transmembrane 4 L six family member 1	6.67e-05	0.998139	8.69015
212445_s_at	NEDD4L	neural precursor cell expressed, developmentally down-regulated 4-like	0.000894	0.990375	8.62155
205980_s_at	ARHGAP8	Rho GTPase activating protein 8 /// PRR5-ARHGAP8 fusion /// proline rich 5 (renal)	0.000263	0.995558	8.61652
212473_s_at	MICAL2	microtubule associated monoxygenase, calponin and LIM domain containing 2	0.000447	0.993786	8.46469
213622_at	COL9A2	collagen, type IX, alpha 2	0.000435	0.993892	8.29343
215017_s_at	FNBP1L	formin binding protein 1-like	3.36e-05	0.998796	8.23741
209919_x_at	GGT1	gamma-glutamyltransferase 1	0.000926	0.990159	8.10085
208284_x_at	GGT1	gamma-glutamyltransferase 1	0.000309	0.99508	8.04071
200654_at	P4HB	prolyl 4-hydroxylase, beta polypeptide	0.00014	0.997021	7.92327
203394_s_at	HES1	hairy and enhancer of split 1, (Drosophila)	0.000234	0.995874	7.85146
215071_s_at	HIST1H2AC	histone cluster 1, H2ac	0.000552	0.9929	7.65851
209911_x_at	HIST1H2BD	histone cluster 1, H2bd	0.000295	0.995223	7.62621
201079_at	SYNGR2	synaptogyrin 2	0.000746	0.991413	7.51805
201704_at	ENTPD6	ectonucleoside triphosphate diphosphohydrolase 6 (putative function)	0.000158	0.996783	7.3645
219517_at	ELL3	elongation factor RNA polymerase II-like 3	0.000145	0.996954	7.28107
212899_at	CDC2L6	cell division cycle 2-like 6 (CDK8-like)	3.29e-05	0.998812	7.1931
201579_at	FAT1	FAT tumor suppressor homolog 1 (Drosophila)	8.26e-05	0.997868	7.09384
209340_at	UAP1	UDP-N-acteylglucosamine pyrophosphorylase 1	2.46e-05	0.999012	7.04195
219848_s_at	ZNF432	zinc finger protein 432	0.000107	0.997488	6.96504
218638_s_at	SPON2	spondin 2, extracellular matrix protein	0.000282	0.995357	6.70688
221610_s_at	STAP2	signal transducing adaptor family member 2	7.36e-05	0.998019	6.46759
37117_at	ARHGAP8	Rho GTPase activating protein 8 /// PRR5-ARHGAP8 fusion /// proline rich 5 (renal)	0.000343	0.994744	6.44706
218180_s_at	EPS8L2	EPS8-like 2	0.000409	0.994126	6.3792
219762_s_at	RPL36	ribosomal protein L36	0.000388	0.994318	6.34642
212686_at	PPM1H	protein phosphatase 1H (PP2C domain containing)	0.000381	0.994383	6.30617
201952_at	ALCAM	activated leukocyte cell adhesion molecule	6.57e-05	0.998157	6.25184
218189_s_at	NANS	N-acetylneuraminic acid synthase	0.000677	0.991923	6.20954
201197_at	AMD1	adenosylmethionine decarboxylase 1	0.000158	0.996783	6.20827
219266_at	ZNF350	zinc finger protein 350	0.00047	0.993586	6.14098
214798_at	ATP2C2	ATPase, Ca++ transporting, type 2C, member 2	0.000378	0.994411	6.14047
210293_s_at	SEC23B	Sec23 homolog B (S. cerevisiae)	0.000911	0.99026	6.13796
203468_at	CDK10	cyclin-dependent kinase 10	0.00064	0.992205	6.13697
212115_at	HN1L	hematological and neurological expressed 1-like	0.000151	0.996874	6.05483
201829_at	NET1	neuroepithelial cell transforming 1	0.000135	0.997089	6.00579
203216_s_at	MYO6	myosin VI	0.000365	0.994534	6.00282
214651_s_at	HOXA9	homeobox A9	0.000116	0.997356	5.9926
217867_x_at	BACE2	beta-site APP-cleaving enzyme 2	0.000938	0.990079	5.98248
222258_s_at	SH3BP4	SH3-domain binding protein 4	0.000152	0.996861	5.96286
201734_at	CLCN3	Chloride channel 3	0.000249	0.995709	5.93149
212789_at	NCAPD3	non-SMC condensin II complex, subunit D3	0.000406	0.994153	5.91503
214733_s_at	YIPF1	Yip1 domain family, member 1	9.45e-05	0.997678	5.86367
217825_s_at	UBE2J1	ubiquitin-conjugating enzyme E2, J1 (UBC6 homolog, yeast)	0.00043	0.993937	5.75513
202722_s_at	GFPT1	glutamine-fructose-6-phosphate transaminase 1	0.000613	0.992414	5.72024
212812_at	N/A	---	7.87e-05	0.997933	5.68533
202768_at	FOSB	FBJ murine osteosarcoma viral oncogene homolog B	0.000406	0.994153	5.66714
208650_s_at	CD24	CD24 molecule	0.000311	0.99506	5.65326
213587_s_at	ATP6V0E2	ATPase, H+ transporting V0 subunit e2	0.000743	0.991435	5.56229
210108_at	CACNA1D	calcium channel, voltage-dependent, L type, alpha 1D subunit	0.000244	0.995764	5.51727
214106_s_at	GMDS	GDP-mannose 4,6-dehydratase	0.000653	0.992105	5.37444
218145_at	TRIB3	tribbles homolog 3 (Drosophila)	0.000337	0.994803	5.33032
209934_s_at	ATP2C1	ATPase, Ca++ transporting, type 2C, member 1	0.000169	0.996643	5.32318
213106_at	ATP8A1	ATPase, aminophospholipid transporter (APLT), class I, type 8A, member 1	0.000894	0.990375	5.28498
212412_at	PDLIM5	PDZ and LIM domain 5	0.000391	0.99429	5.20956
208837_at	TMED3	transmembrane emp24 protein transport domain containing 3	0.000576	0.992706	5.16911
218546_at	C1orf115	chromosome 1 open reading frame 115	0.000936	0.990093	5.12422
202313_at	PPP2R2A	protein phosphatase 2 (formerly 2A), regulatory subunit B, alpha isoform	0.000643	0.992182	4.79163
202088_at	SLC39A6	solute carrier family 39 (zinc transporter), member 6	0.000318	0.99499	4.77319
212295_s_at	SLC7A1	solute carrier family 7 (cationic amino acid transporter, y+ system), member 1	0.000424	0.99399	4.74616
209478_at	STRA13	stimulated by retinoic acid 13 homolog (mouse)	0.000387	0.994327	4.69626
201693_s_at	EGR1	early growth response 1	0.000675	0.991938	4.69381
213029_at	NFIB	nuclear factor I/B	0.000821	0.990878	4.66309
205812_s_at	TMED9	transmembrane emp24 protein transport domain containing 9	0.000328	0.994891	4.59796
202363_at	SPOCK1	sparc/osteonectin, cwcv and kazal-like domains proteoglycan (testican) 1	0.000779	0.991175	4.58725
221984_s_at	FAM134A	family with sequence similarity 134, member A	0.000583	0.99265	4.47432
217752_s_at	CNDP2	CNDP dipeptidase 2 (metallopeptidase M20 family)	0.000447	0.993786	4.45793
203219_s_at	APRT	adenine phosphoribosyltransferase	0.000519	0.993171	4.42876
201662_s_at	ACSL3	acyl-CoA synthetase long-chain family member 3	0.000485	0.993457	4.25608
218248_at	FAM111A	family with sequence similarity 111, member A	0.000307	0.995101	4.24288
212433_x_at	RPS2	ribosomal protein S2	0.000465	0.993629	4.1977
204142_at	ENOSF1	enolase superfamily member 1	0.000188	0.996409	4.18079
200636_s_at	PTPRF	protein tyrosine phosphatase, receptor type, F	0.000477	0.993526	4.04984
211070_x_at	DBI	diazepam binding inhibitor (GABA receptor modulator, acyl-Coenzyme A binding protein)	0.000679	0.991908	4.01799
221802_s_at	KIAA1598	KIAA1598	0.000501	0.993322	3.90554
202786_at	STK39	serine threonine kinase 39 (STE20/SPS1 homolog, yeast)	0.00092	0.9902	3.88715
211137_s_at	ATP2C1	ATPase, Ca++ transporting, type 2C, member 1	0.000834	0.990788	3.83837
201416_at	SOX4	SRY (sex determining region Y)-box 4	0.000671	0.991968	3.83089
213892_s_at	APRT	adenine phosphoribosyltransferase	0.000583	0.99265	3.66544
219117_s_at	FKBP11	FK506 binding protein 11, 19 kDa	0.000593	0.992571	3.60549
200681_at	GLO1	glyoxalase I	0.000589	0.992603	3.49742
212181_s_at	NUDT4	nudix (nucleoside diphosphate linked moiety X)-type motif 4 /// nudix (nucleoside diphosphate linked moiety X)-type motif 4 pseudogene 1	0.000735	0.991493	3.40815
206656_s_at	C20orf3	chromosome 20 open reading frame 3	0.000761	0.991305	3.25986
216379_x_at	CD24	CD24 molecule	0.000709	0.991684	3.19885
209771_x_at	CD24	CD24 molecule	0.000571	0.992746	3.12602
