# Supplementary material for: Analysis of gene expression in prostate cancer epithelial and interstitial stromal cells using laser capture microdissection
Source: BMC Cancer. 2010 Apr 28;10:165. doi: 10.1186/1471-2407-10-165 (PMC2876079; doi:10.1186/1471-2407-10-165)
Supplement: Additional file 2 — List of genes significantly overexpressed in stromal tissues as compared to epithelial tissues. This table lists 302 genes whose expression is significantly greater in stromal cells than in epithelial cells. Significance was measured by Bayesian paired t-test (using Cyber-T software) and this table is an extended version of Table 3 which ended at p < 10-5. [file 1471-2407-10-165-S2.XLS]

## Sheet: UP in Stroma
Supplemental Table 2. List of genes significantly overexpressed in stromal tissues as compared to epithelial tissues.
Affymetrix Probe ID	Gene symbol	Gene name	p-value	PPDE (<p)	Fold Difference
205242_at	CXCL13	chemokine (C-X-C motif) ligand 13	2.27e-07	0.99995	200.746
214468_at	MYH6	myosin, heavy chain 6, cardiac muscle, alpha	5.28e-05	0.998395	73.839
222288_at	N/A	N/A	7.46e-05	0.998002	58.9215
214063_s_at	TF	transferrin	0.00046	0.993672	58.5748
206030_at	ASPA	aspartoacylase (Canavan disease)	5.02e-06	0.99964	53.5428
210140_at	CST7	cystatin F (leukocystatin)	0.000513	0.993221	47.1529
206991_s_at	CCR5	chemokine (C-C motif) receptor 5	0.000656	0.992082	37.0469
213831_at	HLA-DQA1	major histocompatibility complex, class II, DQ alpha 1	1.85e-05	0.999176	37.0438
202508_s_at	SNAP25	synaptosomal-associated protein, 25kDa	0.000344	0.994735	32.3296
219937_at	TRHDE	thyrotropin-releasing hormone degrading enzyme	0.000187	0.996421	30.0375
206666_at	GZMK	granzyme K (granzyme 3; tryptase II)	4.11e-05	0.998631	29.6876
203638_s_at	FGFR2	fibroblast growth factor receptor 2	0.000184	0.996457	27.5075
205303_at	KCNJ8	potassium inwardly-rectifying channel, subfamily J, member 8	4.42e-05	0.998567	27.0143
205132_at	ACTC1	actin, alpha, cardiac muscle 1	1.68e-06	0.999821	26.1312
205488_at	GZMA	granzyme A (granzyme 1, cytotoxic T-lymphocyte-associated serine esterase 3)	5.56e-05	0.998342	25.535
204655_at	CCL5	chemokine (C-C motif) ligand 5	2.03e-06	0.999798	24.7651
209841_s_at	LRRN3	leucine rich repeat neuronal 3	3.58e-06	0.99971	24.4851
209283_at	CRYAB	crystallin, alpha B	0.000619	0.992367	24.4728
204557_s_at	DZIP1	DAZ interacting protein 1	0.000285	0.995326	24.1772
203915_at	CXCL9	chemokine (C-X-C motif) ligand 9	0.000289	0.995284	24.0574
202555_s_at	MYLK	myosin light chain kinase	6.55e-06	0.999574	23.6022
220115_s_at	CDH10	cadherin 10, type 2 (T2-cadherin)	2.78e-05	0.998932	23.0943
209480_at	HLA-DQB1	major histocompatibility complex, class II, DQ beta 1	5.9e-06	0.999601	22.8006
204220_at	GMFG	glia maturation factor, gamma	0.000264	0.995547	22.2158
214044_at	RYR2	ryanodine receptor 2 (cardiac)	1.36e-05	0.999322	22.0091
1405_i_at	CCL5	chemokine (C-C motif) ligand 5	2.32e-06	0.99978	21.7655
204938_s_at	PLN	phospholamban	0.000934	0.990106	21.7264
213068_at	DPT	dermatopontin	3.69e-06	0.999704	20.988
209541_at	IGF1	insulin-like growth factor 1 (somatomedin C)	7.35e-06	0.999542	20.9499
213547_at	CAND2	cullin-associated and neddylation-dissociated 2 (putative)	4.47e-05	0.998556	20.9099
204041_at	MAOB	monoamine oxidase B	2.26e-05	0.999064	20.4737
203413_at	NELL2	NEL-like 2 (chicken)	2.07e-06	0.999795	20.1114
204260_at	CHGB	chromogranin B (secretogranin 1)	2.86e-05	0.998913	19.9649
204424_s_at	LMO3	LIM domain only 3 (rhombotin-like 2)	3.1e-06	0.999735	19.8938
222043_at	CLU	clusterin	2.42e-06	0.999774	19.453
201496_x_at	MYH11	myosin, heavy chain 11, smooth muscle	3.89e-05	0.998678	19.2007
210095_s_at	IGFBP3	insulin-like growth factor binding protein 3	3.85e-05	0.998687	19.17
202920_at	ANK2	ankyrin 2, neuronal	0.000919	0.990206	18.1357
209087_x_at	MCAM	melanoma cell adhesion molecule	2.4e-05	0.999028	18.0864
212865_s_at	COL14A1	collagen, type XIV, alpha 1	4.33e-06	0.999672	17.9851
210078_s_at	KCNAB1	potassium voltage-gated channel, shaker-related subfamily, beta member 1	4.81e-05	0.998488	17.3996
213746_s_at	FLNA	filamin A, alpha (actin binding protein 280)	0.000336	0.994813	17.3185
205267_at	POU2AF1	POU class 2 associating factor 1	0.000142	0.996994	17.2774
221667_s_at	HSPB8	heat shock 22kDa protein 8	1.32e-05	0.999335	17.0019
213994_s_at	SPON1	spondin 1, extracellular matrix protein	6.85e-06	0.999562	16.5221
205743_at	STAC	SH3 and cysteine rich domain	9.45e-06	0.999462	16.4921
219935_at	ADAMTS5	ADAM metallopeptidase with thrombospondin type 1 motif, 5	0.00015	0.996888	16.1206
204396_s_at	GRK5	G protein-coupled receptor kinase 5	3.32e-05	0.998805	15.9326
218730_s_at	OGN	osteoglycin	7.64e-05	0.997971	15.38
212233_at	MAP1B	microtubule-associated protein 1B	2.04e-06	0.999797	15.2631
220595_at	PDZRN4	PDZ domain containing ring finger 4	7.96e-05	0.997918	15.0326
213888_s_at	LOC100133233	hypothetical protein LOC100133233 /// TRAF3 interacting protein 3	0.000215	0.99609	14.8603
205475_at	SCRG1	scrapie responsive protein 1	1.34e-05	0.999328	14.8031
204939_s_at	PLN	phospholamban	5.23e-06	0.999631	14.7047
200931_s_at	VCL	vinculin	3.84e-05	0.998689	14.6305
201058_s_at	MYL9	myosin, light chain 9, regulatory	6.49e-06	0.999576	14.2873
212624_s_at	CHN1	chimerin (chimaerin) 1	6.6e-05	0.998151	13.7892
203065_s_at	CAV1	caveolin 1, caveolae protein, 22kDa	0.000506	0.99328	13.7174
204940_at	PLN	phospholamban	0.000344	0.994735	13.7073
217764_s_at	RAB31	RAB31, member RAS oncogene family	3.53e-06	0.999712	13.6819
201243_s_at	ATP1B1	ATPase, Na+/K+ transporting, beta 1 polypeptide	3.22e-05	0.998828	13.6009
211985_s_at	CALM1	calmodulin 1 (phosphorylase kinase, delta)	0.000436	0.993883	13.5309
202222_s_at	DES	desmin	1.52e-05	0.999273	13.5133
213139_at	SNAI2	snail homolog 2 (Drosophila)	0.000777	0.99119	13.1546
205304_s_at	KCNJ8	potassium inwardly-rectifying channel, subfamily J, member 8	3.63e-05	0.998735	12.9526
203903_s_at	HEPH	hephaestin	1.35e-06	0.999844	12.8851
219525_at	SLC47A1	solute carrier family 47, member 1	0.000256	0.995633	12.8669
219505_at	CECR1	cat eye syndrome chromosome region, candidate 1	2.25e-05	0.999067	12.7238
215870_s_at	PLA2G5	phospholipase A2, group V	3.15e-05	0.998844	12.3641
201431_s_at	DPYSL3	dihydropyrimidinase-like 3	4.37e-05	0.998577	12.2507
209763_at	CHRDL1	chordin-like 1	5.79e-06	0.999606	12.2241
52837_at	KIAA1644	KIAA1644	1.97e-05	0.999142	12.2182
214791_at	SP140L	SP140 nuclear body protein-like	0.000625	0.992321	12.1694
202274_at	ACTG2	actin, gamma 2, smooth muscle, enteric	9.79e-07	0.999873	11.9116
203881_s_at	DMD	dystrophin	0.000465	0.993629	11.9007
218332_at	BEX1	brain expressed, X-linked 1	1.59e-05	0.999251	11.8905
204069_at	MEIS1	Meis homeobox 1	1.74e-05	0.999207	11.7627
202565_s_at	SVIL	supervillin	3.77e-06	0.9997	11.6391
213258_at	TFPI	tissue factor pathway inhibitor (lipoprotein-associated coagulation inhibitor)	9.08e-05	0.997736	11.617
214043_at	PTPRD	protein tyrosine phosphatase, receptor type, D	2e-05	0.999134	11.4122
201719_s_at	EPB41L2	erythrocyte membrane protein band 4.1-like 2	0.000161	0.996745	11.3722
204083_s_at	TPM2	tropomyosin 2 (beta)	1.49e-05	0.999282	11.3227
203186_s_at	S100A4	S100 calcium binding protein A4	2.12e-05	0.999101	11.3049
212993_at	NACC2	NACC family member 2, BEN and BTB (POZ) domain containing	1.3e-05	0.999341	11.27
218435_at	DNAJC15	DnaJ (Hsp40) homolog, subfamily C, member 15	4.64e-05	0.998522	11.1611
207030_s_at	CSRP2	cysteine and glycine-rich protein 2	2.27e-05	0.999061	11.1007
201540_at	FHL1	four and a half LIM domains 1	1.36e-05	0.999322	10.9649
203324_s_at	CAV2	caveolin 2	1.87e-05	0.99917	10.9106
207016_s_at	ALDH1A2	aldehyde dehydrogenase 1 family, member A2	2.64e-05	0.998967	10.8022
217028_at	CXCR4	chemokine (C-X-C motif) receptor 4	1.76e-05	0.999201	10.7077
209496_at	RARRES2	retinoic acid receptor responder (tazarotene induced) 2	0.00021	0.996148	10.6218
222073_at	COL4A3	collagen, type IV, alpha 3 (Goodpasture antigen)	1.53e-05	0.99927	10.6202
207836_s_at	RBPMS	RNA binding protein with multiple splicing	2.04e-05	0.999123	10.5378
203019_x_at	SSX2IP	synovial sarcoma, X breakpoint 2 interacting protein	0.000142	0.996994	10.5129
209539_at	ARHGEF6	Rac/Cdc42 guanine nucleotide exchange factor (GEF) 6	0.000121	0.997284	10.4829
209723_at	SERPINB9	serpin peptidase inhibitor, clade B (ovalbumin), member 9	0.000454	0.993725	10.4537
204205_at	APOBEC3G	apolipoprotein B mRNA editing enzyme, catalytic polypeptide-like 3G	4.93e-05	0.998464	10.3285
217762_s_at	RAB31	RAB31, member RAS oncogene family	0.000238	0.99583	10.3159
205382_s_at	CFD	complement factor D (adipsin)	5.74e-06	0.999608	10.2579
211980_at	COL4A1	collagen, type IV, alpha 1	3.87e-05	0.998683	10.1969
205609_at	ANGPT1	angiopoietin 1	4.19e-05	0.998615	10.1326
203695_s_at	DFNA5	deafness, autosomal dominant 5	0.000269	0.995494	10.1308
211990_at	HLA-DPA1	major histocompatibility complex, class II, DP alpha 1	0.000107	0.997488	10.0097
221505_at	ANP32E	acidic (leucine-rich) nuclear phosphoprotein 32 family, member E	5.45e-05	0.998363	9.98563
202664_at	WIPF1	WAS/WASL interacting protein family, member 1	5.64e-05	0.998327	9.96159
203323_at	CAV2	caveolin 2	7.35e-05	0.99802	9.95484
213992_at	COL4A6	collagen, type IV, alpha 6	2.96e-05	0.998889	9.9389
201506_at	TGFBI	transforming growth factor, beta-induced, 68kDa	2.08e-05	0.999112	9.88438
204114_at	NID2	nidogen 2 (osteonidogen)	6.41e-05	0.998185	9.82486
205547_s_at	TAGLN	transgelin	9.08e-05	0.997736	9.79541
218380_at	NLRP1	NLR family, pyrin domain containing 1	1.84e-05	0.999179	9.79292
206101_at	ECM2	extracellular matrix protein 2, female organ and adipocyte specific	3.23e-05	0.998826	9.74516
212588_at	PTPRC	protein tyrosine phosphatase, receptor type, C	0.00022	0.996033	9.74267
213982_s_at	RABGAP1L	RAB GTPase activating protein 1-like	2.68e-05	0.998957	9.7234
201957_at	PPP1R12B	protein phosphatase 1, regulatory (inhibitor) subunit 12B	5.07e-05	0.998436	9.558
209210_s_at	FERMT2	fermitin family homolog 2 (Drosophila)	1.17e-05	0.999384	9.52501
200953_s_at	CCND2	cyclin D2	7.06e-05	0.99807	9.45235
219478_at	WFDC1	WAP four-disulfide core domain 1	6.51e-05	0.998167	9.36945
209392_at	ENPP2	ectonucleotide pyrophosphatase/phosphodiesterase 2	0.000145	0.996954	9.31271
219506_at	C1orf54	chromosome 1 open reading frame 54	0.000188	0.996409	9.25754
201312_s_at	SH3BGRL	SH3 domain binding glutamic acid-rich protein like	3.88e-05	0.998681	9.19981
201105_at	LGALS1	lectin, galactoside-binding, soluble, 1	8.05e-06	0.999514	9.13073
204613_at	PLCG2	phospholipase C, gamma 2 (phosphatidylinositol-specific)	0.000242	0.995786	9.12178
205898_at	CX3CR1	chemokine (C-X3-C motif) receptor 1	7.48e-05	0.997998	9.10481
200795_at	SPARCL1	SPARC-like 1 (hevin)	4.07e-05	0.99864	9.09371
213572_s_at	SERPINB1	serpin peptidase inhibitor, clade B (ovalbumin), member 1	0.000307	0.995101	9.07574
209286_at	CDC42EP3	CDC42 effector protein (Rho GTPase binding) 3	0.000285	0.995326	9.00766
209616_s_at	CES1	carboxylesterase 1 (monocyte/macrophage serine esterase 1)	0.000137	0.997062	8.99916
217525_at	OLFML1	olfactomedin-like 1	0.000255	0.995644	8.98767
203766_s_at	LMOD1	leiomodin 1 (smooth muscle)	0.000117	0.997341	8.97888
203296_s_at	ATP1A2	ATPase, Na+/K+ transporting, alpha 2 (+) polypeptide	6.81e-05	0.998114	8.9223
219985_at	HS3ST3A1	heparan sulfate (glucosamine) 3-O-sulfotransferase 3A1	0.000569	0.992762	8.87102
205431_s_at	BMP5	bone morphogenetic protein 5	0.000459	0.993681	8.83354
207302_at	SGCG	sarcoglycan, gamma (35kDa dystrophin-associated glycoprotein)	0.000458	0.99369	8.81236
201667_at	GJA1	gap junction protein, alpha 1, 43kDa	9.39e-05	0.997688	8.77878
204400_at	EFS	embryonal Fyn-associated substrate	5.18e-06	0.999633	8.74066
213093_at	PRKCA	protein kinase C, alpha	3.05e-05	0.998868	8.72629
209487_at	RBPMS	RNA binding protein with multiple splicing	4.96e-05	0.998458	8.71252
212097_at	CAV1	caveolin 1, caveolae protein, 22kDa	1.87e-05	0.99917	8.697
212730_at	SYNM	synemin, intermediate filament protein	3.27e-06	0.999726	8.67272
219654_at	PTPLA	protein tyrosine phosphatase-like (proline instead of catalytic arginine), member A	0.000111	0.997429	8.66468
205269_at	LCP2	lymphocyte cytosolic protein 2 (SH2 domain containing leukocyte protein of 76kDa)	7.9e-05	0.997928	8.6623
212764_at	ZEB1	zinc finger E-box binding homeobox 1	7.41e-06	0.999539	8.61128
204730_at	RIMS3	regulating synaptic membrane exocytosis 3	0.000815	0.99092	8.58142
201842_s_at	EFEMP1	EGF-containing fibulin-like extracellular matrix protein 1	2.29e-05	0.999056	8.55736
220817_at	TRPC4	transient receptor potential cation channel, subfamily C, member 4	0.000257	0.995622	8.41305
212509_s_at	MXRA7	matrix-remodelling associated 7	1.17e-05	0.999384	8.40268
203680_at	PRKAR2B	protein kinase, cAMP-dependent, regulatory, type II, beta	0.000348	0.994696	8.39806
210102_at	VWA5A	von Willebrand factor A domain containing 5A	0.000712	0.991662	8.39779
209685_s_at	PRKCB	protein kinase C, beta	0.000475	0.993543	8.32371
57588_at	SLC24A3	solute carrier family 24 (sodium/potassium/calcium exchanger), member 3	5.59e-05	0.998336	8.2765
211896_s_at	DCN	decorin	4.55e-05	0.99854	8.2215
201060_x_at	STOM	stomatin	0.000261	0.995579	8.17558
212518_at	PIP5K1C	phosphatidylinositol-4-phosphate 5-kinase, type I, gamma	0.000607	0.992461	8.04662
218224_at	PNMA1	paraneoplastic antigen MA1	2.55e-05	0.998989	7.9803
218980_at	FHOD3	formin homology 2 domain containing 3	0.000134	0.997103	7.95424
213134_x_at	BTG3	BTG family, member 3	0.000888	0.990416	7.86535
212354_at	SULF1	sulfatase 1	0.00033	0.994871	7.79353
207876_s_at	FLNC	filamin C, gamma (actin binding protein 280)	0.00021	0.996148	7.74269
208848_at	ADH5	alcohol dehydrogenase 5 (class III), chi polypeptide	0.000118	0.997327	7.68158
202388_at	RGS2	regulator of G-protein signaling 2, 24kDa	8.88e-05	0.997768	7.64477
209436_at	SPON1	spondin 1, extracellular matrix protein	6.2e-05	0.998223	7.577
208792_s_at	CLU	clusterin	0.000807	0.990977	7.56678
202007_at	NID1	nidogen 1	0.000552	0.9929	7.51457
201798_s_at	MYOF	myoferlin	7.32e-05	0.998026	7.48282
213371_at	LDB3	LIM domain binding 3	1.86e-05	0.999173	7.46437
204777_s_at	MAL	mal, T-cell differentiation protein	0.000263	0.995558	7.40204
213993_at	SPON1	spondin 1, extracellular matrix protein	0.000586	0.992627	7.40178
211984_at	CALM1	calmodulin 1 (phosphorylase kinase, delta)	0.000317	0.995	7.36178
203066_at	GALNAC4S-6ST	B cell RAG associated protein	0.000393	0.994272	7.19204
204464_s_at	EDNRA	endothelin receptor type A	1.65e-05	0.999234	7.17034
209191_at	TUBB6	tubulin, beta 6	0.000435	0.993892	7.1502
207961_x_at	MYH11	myosin, heavy chain 11, smooth muscle	1.95e-05	0.999148	7.12513
209540_at	IGF1	insulin-like growth factor 1 (somatomedin C)	0.000104	0.997533	7.09788
218087_s_at	SORBS1	sorbin and SH3 domain containing 1	1.4e-05	0.99931	7.096
201438_at	COL6A3	collagen, type VI, alpha 3	1.16e-05	0.999387	7.07499
205011_at	VWA5A	von Willebrand factor A domain containing 5A	0.000118	0.997327	7.0635
201061_s_at	STOM	stomatin	2.95e-05	0.998891	7.06269
200653_s_at	CALM1	calmodulin 1 (phosphorylase kinase, delta)	0.000945	0.990033	7.06052
200897_s_at	PALLD	palladin, cytoskeletal associated protein	1.12e-05	0.999401	6.99979
218376_s_at	MICAL1	microtubule associated monoxygenase, calponin and LIM domain containing 1	0.000302	0.995151	6.99174
205430_at	BMP5	bone morphogenetic protein 5	0.000342	0.994754	6.98539
209542_x_at	IGF1	insulin-like growth factor 1 (somatomedin C)	0.000722	0.991588	6.96164
213071_at	DPT	dermatopontin	0.000168	0.996656	6.92292
212361_s_at	ATP2A2	ATPase, Ca++ transporting, cardiac muscle, slow twitch 2	0.000124	0.997242	6.87108
202403_s_at	COL1A2	collagen, type I, alpha 2	0.000199	0.996277	6.84839
211340_s_at	MCAM	melanoma cell adhesion molecule	0.00025	0.995698	6.83067
210987_x_at	TPM1	tropomyosin 1 (alpha)	5.44e-05	0.998365	6.82722
207480_s_at	MEIS2	Meis homeobox 2	1.98e-05	0.999139	6.74541
221502_at	KPNA3	karyopherin alpha 3 (importin alpha 4)	0.000213	0.996113	6.68888
212992_at	AHNAK2	AHNAK nucleoprotein 2	0.000554	0.992884	6.66697
214306_at	OPA1	optic atrophy 1 (autosomal dominant)	0.000238	0.99583	6.66392
205549_at	PCP4	Purkinje cell protein 4	1.16e-05	0.999387	6.6535
213293_s_at	TRIM22	tripartite motif-containing 22	0.000908	0.990281	6.63396
202350_s_at	MATN2	matrilin 2	4.19e-05	0.998615	6.62314
219295_s_at	PCOLCE2	procollagen C-endopeptidase enhancer 2	0.000287	0.995305	6.6054
212667_at	SPARC	secreted protein, acidic, cysteine-rich (osteonectin)	8.82e-05	0.997778	6.55563
47560_at	LPHN1	latrophilin 1	0.000803	0.991005	6.54807
215076_s_at	COL3A1	collagen, type III, alpha 1	0.000132	0.99713	6.54758
200907_s_at	PALLD	palladin, cytoskeletal associated protein	0.000819	0.990892	6.54492
204993_at	GNAZ	guanine nucleotide binding protein (G protein), alpha z polypeptide	0.000761	0.991305	6.49831
210517_s_at	AKAP12	A kinase (PRKA) anchor protein 12	0.000753	0.991362	6.47226
214660_at	PELO	Pelota homolog (Drosophila)	0.000777	0.99119	6.39194
201560_at	CLIC4	chloride intracellular channel 4	3.82e-05	0.998694	6.3648
214027_x_at	DES	desmin /// family with sequence similarity 48, member A	0.000239	0.995819	6.33726
203498_at	RCAN2	regulator of calcineurin 2	0.000805	0.990991	6.31802
209787_s_at	HMGN4	high mobility group nucleosomal binding domain 4	0.000201	0.996253	6.31502
218418_s_at	KANK2	KN motif and ankyrin repeat domains 2	7.84e-05	0.997938	6.30938
209786_at	HMGN4	high mobility group nucleosomal binding domain 4	0.000181	0.996494	6.3057
204979_s_at	SH3BGR	SH3 domain binding glutamic acid-rich protein	0.000715	0.99164	6.3026
201505_at	LAMB1	laminin, beta 1	0.000249	0.995709	6.27699
209651_at	TGFB1I1	transforming growth factor beta 1 induced transcript 1	0.000106	0.997503	6.26012
208131_s_at	PTGIS	prostaglandin I2 (prostacyclin) synthase	0.000129	0.997171	6.21004
202283_at	SERPINF1	serpin peptidase inhibitor, clade F (alpha-2 antiplasmin, pigment epithelium derived factor), member 1	0.00022	0.996033	6.20975
213503_x_at	ANXA2	annexin A2	6.33e-05	0.9982	6.1813
202202_s_at	LAMA4	laminin, alpha 4	4.01e-05	0.998653	6.15257
215016_x_at	DST	dystonin	0.00029	0.995274	6.15162
212918_at	RECQL	RecQ protein-like (DNA helicase Q1-like)	0.000507	0.993271	6.11015
207761_s_at	METTL7A	methyltransferase like 7A	7.78e-05	0.997948	6.03931
202157_s_at	CUGBP2	CUG triplet repeat, RNA binding protein 2	0.000163	0.996719	6.03073
211964_at	COL4A2	collagen, type IV, alpha 2	8.15e-05	0.997886	6.02513
200974_at	ACTA2	actin, alpha 2, smooth muscle, aorta	2.27e-05	0.999061	6.01386
217767_at	C3	complement component 3	0.000236	0.995852	5.98568
214247_s_at	DKK3	dickkopf homolog 3 (Xenopus laevis)	4.73e-05	0.998504	5.97867
217890_s_at	PARVA	parvin, alpha	0.000648	0.992143	5.97836
202994_s_at	FBLN1	fibulin 1	6.73e-05	0.998128	5.94067
201150_s_at	TIMP3	TIMP metallopeptidase inhibitor 3	7.24e-05	0.998039	5.93714
211719_x_at	FN1	fibronectin 1	8.07e-05	0.9979	5.92155
201215_at	PLS3	plastin 3 (T isoform)	0.000432	0.993919	5.87719
212230_at	PPAP2B	phosphatidic acid phosphatase type 2B	0.000258	0.995611	5.85481
203961_at	NEBL	nebulette	0.000136	0.997075	5.83229
209505_at	NR2F1	Nuclear receptor subfamily 2, group F, member 1	0.000254	0.995654	5.81484
211161_s_at	COL3A1	collagen, type III, alpha 1	0.00032	0.99497	5.74312
202554_s_at	GSTM3	glutathione S-transferase mu 3 (brain)	0.000446	0.993795	5.72992
206116_s_at	TPM1	tropomyosin 1 (alpha)	0.000397	0.994235	5.68599
212288_at	FNBP1	formin binding protein 1	0.000199	0.996277	5.64666
200621_at	CSRP1	cysteine and glycine-rich protein 1	0.000121	0.997284	5.58448
200878_at	EPAS1	endothelial PAS domain protein 1	7.44e-05	0.998005	5.55406
201152_s_at	MBNL1	muscleblind-like (Drosophila)	0.000614	0.992406	5.52843
210427_x_at	ANXA2	annexin A2	0.00013	0.997158	5.50442
221584_s_at	KCNMA1	potassium large conductance calcium-activated channel, subfamily M, alpha member 1	0.000226	0.995964	5.49104
209199_s_at	MEF2C	myocyte enhancer factor 2C	0.000751	0.991377	5.46781
212464_s_at	FN1	fibronectin 1	7.98e-05	0.997915	5.43751
217897_at	FXYD6	FXYD domain containing ion transport regulator 6	0.000185	0.996445	5.42382
202748_at	GBP2	guanylate binding protein 2, interferon-inducible	0.000137	0.997062	5.37698
209194_at	CETN2	centrin, EF-hand protein, 2	0.000142	0.996994	5.36323
202291_s_at	MGP	matrix Gla protein	0.000407	0.994144	5.33145
202949_s_at	FHL2	four and a half LIM domains 2	0.000618	0.992375	5.31563
211962_s_at	ZFP36L1	zinc finger protein 36, C3H type-like 1	0.000552	0.9929	5.31057
204894_s_at	AOC3	amine oxidase, copper containing 3 (vascular adhesion protein 1)	0.000328	0.994891	5.25997
204820_s_at	BTN3A2	butyrophilin, subfamily 3, member A2 /// butyrophilin, subfamily 3, member A3	0.000596	0.992548	5.24988
201893_x_at	DCN	decorin	0.000133	0.997116	5.21225
202992_at	C7	complement component 7	0.000181	0.996494	5.18299
217845_x_at	HIGD1A	HIG1 hypoxia inducible domain family, member 1A	0.000241	0.995797	5.13586
206117_at	TPM1	tropomyosin 1 (alpha)	0.000915	0.990233	5.04312
212887_at	SEC23A	Sec23 homolog A (S. cerevisiae)	0.000787	0.991118	5.01745
218285_s_at	BDH2	3-hydroxybutyrate dehydrogenase, type 2	0.000191	0.996372	4.94613
212195_at	IL6ST	interleukin 6 signal transducer (gp130, oncostatin M receptor)	0.000844	0.990718	4.91023
204030_s_at	SCHIP1	schwannomin interacting protein 1	0.000736	0.991486	4.90822
210139_s_at	PMP22	peripheral myelin protein 22	0.000415	0.994071	4.89207
200762_at	DPYSL2	dihydropyrimidinase-like 2	0.000187	0.996421	4.8359
212813_at	JAM3	junctional adhesion molecule 3 /// hypothetical protein LOC100133502	0.00039	0.9943	4.82215
204345_at	COL16A1	collagen, type XVI, alpha 1	0.000723	0.991581	4.80392
203640_at	MBNL2	muscleblind-like 2 (Drosophila)	0.000588	0.992611	4.79174
218204_s_at	FYCO1	FYVE and coiled-coil domain containing 1	0.000176	0.996556	4.77478
203774_at	MTR	5-methyltetrahydrofolate-homocysteine methyltransferase	0.000676	0.991931	4.75932
218694_at	ARMCX1	armadillo repeat containing, X-linked 1	0.000589	0.992603	4.75433
209242_at	PEG3	paternally expressed 3	0.000689	0.991833	4.73916
216442_x_at	FN1	fibronectin 1	0.000257	0.995622	4.69374
206874_s_at	N/A	N/A	0.000587	0.992619	4.68936
212419_at	ZCCHC24	zinc finger, CCHC domain containing 24	0.000346	0.994715	4.67731
212690_at	DDHD2	DDHD domain containing 2	0.000674	0.991946	4.65773
218718_at	PDGFC	platelet derived growth factor C	0.0004	0.994208	4.63086
203706_s_at	FZD7	frizzled homolog 7 (Drosophila)	0.000609	0.992445	4.6169
203710_at	ITPR1	inositol 1,4,5-triphosphate receptor, type 1	0.000597	0.99254	4.59052
221127_s_at	DKK3	dickkopf homolog 3 (Xenopus laevis)	0.000657	0.992075	4.58984
219230_at	TMEM100	transmembrane protein 100	0.0008	0.991026	4.5854
206580_s_at	EFEMP2	EGF-containing fibulin-like extracellular matrix protein 2	0.000283	0.995347	4.55776
212077_at	CALD1	caldesmon 1	0.00021	0.996148	4.44179
202074_s_at	OPTN	optineurin	0.000145	0.996954	4.43412
200665_s_at	SPARC	secreted protein, acidic, cysteine-rich (osteonectin)	0.000309	0.99508	4.35966
204793_at	GPRASP1	G protein-coupled receptor associated sorting protein 1	0.000579	0.992682	4.34453
201590_x_at	ANXA2	annexin A2	0.00058	0.992674	4.33939
213400_s_at	TBL1X	transducin (beta)-like 1X-linked	0.000445	0.993804	4.32241
212848_s_at	C9orf3	chromosome 9 open reading frame 3	0.000584	0.992643	4.27666
201425_at	ALDH2	aldehyde dehydrogenase 2 family (mitochondrial)	0.000378	0.994411	4.21447
201603_at	PPP1R12A	protein phosphatase 1, regulatory (inhibitor) subunit 12A	0.000573	0.99273	4.17853
201375_s_at	PPP2CB	protein phosphatase 2 (formerly 2A), catalytic subunit, beta isoform	0.000295	0.995223	4.15561
208617_s_at	PTP4A2	protein tyrosine phosphatase type IVA, member 2	0.000302	0.995151	4.1188
202404_s_at	COL1A2	collagen, type I, alpha 2	0.000757	0.991333	4.10121
218773_s_at	MSRB2	methionine sulfoxide reductase B2	0.000203	0.99623	4.06217
219167_at	RASL12	RAS-like, family 12	0.000737	0.991479	4.06203
201030_x_at	LDHB	lactate dehydrogenase B	0.000413	0.994089	4.03901
35776_at	ITSN1	intersectin 1 (SH3 domain protein)	0.00016	0.996758	4.01335
213455_at	FAM114A1	family with sequence similarity 114, member A1	0.000725	0.991566	3.90902
208747_s_at	C1S	complement component 1, s subcomponent	0.000474	0.993551	3.90419
213564_x_at	LDHB	lactate dehydrogenase B	0.000891	0.990396	3.56383
208636_at	ACTN1	actinin, alpha 1	0.000458	0.99369	3.5435
200986_at	SERPING1	serpin peptidase inhibitor, clade G (C1 inhibitor), member 1	0.000868	0.990553	3.46691
212408_at	TOR1AIP1	torsin A interacting protein 1	0.00067	0.991976	3.44196
219460_s_at	TMEM127	transmembrane protein 127	0.000897	0.990355	3.30473
221748_s_at	TNS1	tensin 1	0.000652	0.992113	3.16477
