# Supplementary material for: Analysis of gene expression in prostate cancer epithelial and interstitial stromal cells using laser capture microdissection
Source: BMC Cancer. 2010 Apr 28;10:165. doi: 10.1186/1471-2407-10-165 (PMC2876079; doi:10.1186/1471-2407-10-165)
Supplement: Additional file 3 — Lists of Gene Ontology Biological Process (GO_BP) terms that are overrepresented in stromal (A) and epithelial (B) tissues (per DAVID analysis). This table lists gene functional classification clustering analysis of 194 genes that were elevated in epithelial cells and 302 genes elevated in stromal tissue (from Files 1 and 2, above). Clustering analysis was performed using DAVID and this table is an extension of Table 4 which listed only categories with enrichment scores >1.0. [file 1471-2407-10-165-S3.XLS]

## Sheet: GO_BP_overenriched
Supplementary Table 3. Lists of Gene Ontology Biological Process (GO_BP) terms that are overrepresented in stromal (A) and epithelial (B) tissues (per DAVID analysis).
Term	Broad functional classes	Gene count *	P Value **	Fold Enrichment	List of Affymetrix IDs of genes in each category
A. GO_BP terms over-represented in stromal tissues
GO:0032501~multicellular organismal process	development and biogenesis	100	1.20905e-10	1.80009	218332_at, 222073_at, 206874_s_at, 205303_at, 205304_s_at, 201590_x_at, 210427_x_at, 213503_x_at, 218718_at, 202404_s_at, 202403_s_at, 206117_at, 210987_x_at, 206116_s_at, 202554_s_at, 201431_s_at, 212077_at, 212518_at, 205549_at, 205382_s_at, 219654_at,
GO:0065007~biological regulation	regulatory cell processes	97	0.00508122	1.25306	222073_at, 213982_s_at, 205303_at, 205304_s_at, 205267_at, 202949_s_at, 206991_s_at, 203638_s_at, 218718_at, 206117_at, 210987_x_at, 206116_s_at, 219478_at, 212195_at, 204424_s_at, 205382_s_at, 203961_at, 221584_s_at, 209242_at, 201150_s_at, 35776_at, 209
GO:0032502~developmental process	development and biogenesis	97	3.67361e-13	2.01212	218332_at, 222073_at, 206874_s_at, 205303_at, 205304_s_at, 201590_x_at, 210427_x_at, 213503_x_at, 203638_s_at, 218718_at, 202404_s_at, 202403_s_at, 202554_s_at, 219478_at, 201431_s_at, 202074_s_at, 212518_at, 205549_at, 219654_at, 209242_at, 201150_s_at,
GO:0050789~regulation of biological process	regulatory cell processes	87	0.0134843	1.237	222073_at, 200986_at, 213982_s_at, 213134_x_at, 205267_at, 214468_at, 202949_s_at, 209723_at, 218718_at, 206117_at, 210987_x_at, 206116_s_at, 208131_s_at, 214247_s_at, 219478_at, 210139_s_at, 201505_at, 200878_at, 212195_at, 204424_s_at, 205382_s_at, 2033
GO:0007154~cell communication	signal transduction	83	0.001082	1.36217	222073_at, 202920_at, 217762_s_at, 217764_s_at, 213982_s_at, 204613_at, 219167_at, 204400_at, 221748_s_at, 202949_s_at, 47560_at, 206991_s_at, 209723_at, 203680_at, 202404_s_at, 202403_s_at, 214247_s_at, 210139_s_at, 201431_s_at, 200878_at, 202074_s_at, 2
GO:0007165~signal transduction	signal transduction	75	0.00287888	1.35042	222073_at, 202920_at, 217762_s_at, 217764_s_at, 213982_s_at, 204613_at, 219167_at, 204400_at, 221748_s_at, 202949_s_at, 47560_at, 206991_s_at, 209723_at, 203680_at, 202404_s_at, 202403_s_at, 214247_s_at, 201431_s_at, 200878_at, 202074_s_at, 212195_at, 203
GO:0007275~multicellular organismal development	development and biogenesis	74	9.50634e-11	2.13164	222073_at, 218332_at, 206874_s_at, 205303_at, 205304_s_at, 201893_x_at, 211896_s_at, 201590_x_at, 210427_x_at, 213503_x_at, 203903_s_at, 201438_at, 214468_at, 218718_at, 202404_s_at, 202403_s_at, 219505_at, 214247_s_at, 202554_s_at, 209763_at, 210139_s_at
GO:0048856~anatomical structure development	development and biogenesis	74	1.40055e-12	2.3257	222073_at, 218332_at, 206874_s_at, 205303_at, 205304_s_at, 201893_x_at, 211896_s_at, 201590_x_at, 210427_x_at, 213503_x_at, 203903_s_at, 201438_at, 214468_at, 203638_s_at, 218718_at, 202404_s_at, 202403_s_at, 214247_s_at, 202554_s_at, 209763_at, 219478_at
GO:0051179~localization	development and biogenesis	69	0.000424658	1.47703	222073_at, 206874_s_at, 57588_at, 217762_s_at, 217764_s_at, 205303_at, 205304_s_at, 203903_s_at, 201438_at, 214468_at, 221748_s_at, 212865_s_at, 219525_at, 202404_s_at, 202403_s_at, 206117_at, 210987_x_at, 206116_s_at, 201505_at, 212077_at, 202074_s_at, 2
GO:0048731~system development	development and biogenesis	66	8.69077e-13	2.53744	222073_at, 218332_at, 206874_s_at, 205303_at, 205304_s_at, 201893_x_at, 211896_s_at, 201590_x_at, 210427_x_at, 213503_x_at, 203903_s_at, 201438_at, 214468_at, 218718_at, 202404_s_at, 202403_s_at, 202554_s_at, 209763_at, 210139_s_at, 201431_s_at, 201505_at
GO:0016043~cellular component organization and biogenesis	development and biogenesis	61	0.000573242	1.51582	201060_x_at, 201061_s_at, 202350_s_at, 214468_at, 221748_s_at, 212865_s_at, 203638_s_at, 219478_at, 218980_at, 200907_s_at, 200897_s_at, 201505_at, 202074_s_at, 212518_at, 203324_s_at, 203323_at, 203961_at, 221584_s_at, 201719_s_at, 201375_s_at, 35776_at,
GO:0051234~establishment of localization	development and biogenesis	54	0.0256363	1.31059	222073_at, 206874_s_at, 217762_s_at, 217764_s_at, 57588_at, 205303_at, 205304_s_at, 203903_s_at, 212865_s_at, 214468_at, 201438_at, 219525_at, 202404_s_at, 202403_s_at, 202074_s_at, 203324_s_at, 203323_at, 203961_at, 221584_s_at, 204793_at, 211980_at, 357
GO:0030154~cell differentiation	development and biogenesis	53	2.02813e-06	1.95436	222073_at, 218332_at, 212354_at, 203903_s_at, 209723_at, 202554_s_at, 208131_s_at, 209763_at, 201505_at, 200878_at, 202074_s_at, 212518_at, 203324_s_at, 203323_at, 201150_s_at, 209242_at, 201375_s_at, 209505_at, 203695_s_at, 209199_s_at, 209283_at, 202992
GO:0006810~transport	ion transport	53	0.0212726	1.32972	222073_at, 206874_s_at, 217762_s_at, 217764_s_at, 57588_at, 205303_at, 205304_s_at, 203903_s_at, 212865_s_at, 214468_at, 201438_at, 219525_at, 202404_s_at, 202403_s_at, 202074_s_at, 203324_s_at, 203323_at, 203961_at, 221584_s_at, 204793_at, 211980_at, 357
GO:0048869~cellular developmental process	development and biogenesis	53	2.02813e-06	1.95436	222073_at, 218332_at, 212354_at, 203903_s_at, 209723_at, 202554_s_at, 208131_s_at, 209763_at, 201505_at, 200878_at, 202074_s_at, 212518_at, 203324_s_at, 203323_at, 201150_s_at, 209242_at, 201375_s_at, 209505_at, 203695_s_at, 209199_s_at, 209283_at, 202992
GO:0048513~organ development	development and biogenesis	50	3.77896e-10	2.63905	222073_at, 206874_s_at, 205303_at, 205304_s_at, 201893_x_at, 211896_s_at, 201590_x_at, 210427_x_at, 213503_x_at, 203903_s_at, 214468_at, 201438_at, 202404_s_at, 202403_s_at, 209763_at, 201505_at, 200878_at, 203324_s_at, 203323_at, 200665_s_at, 212667_at,
GO:0003008~system process	development and biogenesis	41	8.50617e-05	1.89889	222073_at, 212361_s_at, 200986_at, 202291_s_at, 205303_at, 205304_s_at, 213093_at, 209542_x_at, 209541_at, 209540_at, 214468_at, 204464_s_at, 201058_s_at, 213139_at, 201506_at, 202404_s_at, 202403_s_at, 214306_at, 206117_at, 210987_x_at, 206116_s_at, 2140
GO:0048468~cell development	development and biogenesis	39	1.25071e-05	2.11963	222073_at, 213093_at, 212354_at, 209542_x_at, 209541_at, 209540_at, 209723_at, 208792_s_at, 222043_at, 214306_at, 208131_s_at, 202554_s_at, 207030_s_at, 209539_at, 212588_at, 218380_at, 204557_s_at, 201505_at, 201667_at, 201496_x_at, 207961_x_at, 202074_s
GO:0009653~anatomical structure morphogenesis	development and biogenesis	36	2.25612e-05	2.15	222073_at, 205303_at, 205304_s_at, 209542_x_at, 209541_at, 209540_at, 201893_x_at, 211896_s_at, 212230_at, 205609_at, 214468_at, 201540_at, 208792_s_at, 222043_at, 203638_s_at, 214247_s_at, 207030_s_at, 219478_at, 211962_s_at, 201505_at, 211161_s_at, 2150
GO:0022610~biological adhesion	adhesion	34	3.45936e-08	2.97237	222073_at, 212361_s_at, 206874_s_at, 202291_s_at, 212865_s_at, 204400_at, 201438_at, 202202_s_at, 201506_at, 204655_at, 1405_i_at, 204894_s_at, 213992_at, 204114_at, 201505_at, 214043_at, 217890_s_at, 215016_x_at, 211340_s_at, 209087_x_at, 204345_at, 2164
GO:0007155~cell adhesion	adhesion	34	3.45936e-08	2.97237	222073_at, 212361_s_at, 206874_s_at, 202291_s_at, 212865_s_at, 204400_at, 201438_at, 202202_s_at, 201506_at, 204655_at, 1405_i_at, 204894_s_at, 213992_at, 204114_at, 201505_at, 214043_at, 217890_s_at, 215016_x_at, 211340_s_at, 209087_x_at, 204345_at, 2164
GO:0048519~negative regulation of biological process	regulatory cell processes	32	0.00117073	1.83343	222073_at, 212361_s_at, 213093_at, 213134_x_at, 202388_at, 209723_at, 208792_s_at, 222043_at, 201560_at, 213139_at, 201506_at, 214306_at, 214247_s_at, 219478_at, 212588_at, 210139_s_at, 204205_at, 201667_at, 202565_s_at, 203324_s_at, 203323_at, 205011_at,
GO:0007242~intracellular signaling cascade	signal transduction	31	0.0498414	1.40215	222073_at, 212361_s_at, 205269_at, 217762_s_at, 217764_s_at, 213982_s_at, 213093_at, 209542_x_at, 209541_at, 209540_at, 204613_at, 219167_at, 204464_s_at, 221748_s_at, 204400_at, 202949_s_at, 203680_at, 209685_s_at, 209539_at, 218380_at, 201667_at, 203498
GO:0048523~negative regulation of cellular process	regulatory cell processes	29	0.0047131	1.73347	222073_at, 213093_at, 213134_x_at, 202388_at, 209723_at, 208792_s_at, 222043_at, 201560_at, 213139_at, 201506_at, 214306_at, 214247_s_at, 219478_at, 212588_at, 210139_s_at, 201667_at, 202565_s_at, 203324_s_at, 203323_at, 205011_at, 210102_at, 215016_x_at,
GO:0048518~positive regulation of biological process	regulatory cell processes	29	0.00342327	1.77422	222073_at, 200986_at, 200953_s_at, 213093_at, 209542_x_at, 209541_at, 209540_at, 202949_s_at, 217767_at, 208792_s_at, 222043_at, 208131_s_at, 212588_at, 218380_at, 201505_at, 208747_s_at, 200878_at, 201667_at, 212195_at, 205382_s_at, 203324_s_at, 203323_a
GO:0006811~ion transport	ion transport	28	0.000105311	2.26359	222073_at, 206874_s_at, 212361_s_at, 57588_at, 220817_at, 205303_at, 205304_s_at, 203903_s_at, 212865_s_at, 201438_at, 203710_at, 201560_at, 202404_s_at, 202403_s_at, 213992_at, 211161_s_at, 215076_s_at, 214044_at, 201667_at, 211964_at, 203324_s_at, 20332
GO:0065008~regulation of biological quality	regulatory cell processes	28	0.000242249	2.15054	200986_at, 212361_s_at, 206580_s_at, 205303_at, 205304_s_at, 213093_at, 204464_s_at, 206991_s_at, 201540_at, 203638_s_at, 204655_at, 1405_i_at, 207030_s_at, 219478_at, 212588_at, 211962_s_at, 214044_at, 202565_s_at, 213258_at, 203324_s_at, 203323_at, 2039
GO:0007399~nervous system development	development and biogenesis	28	3.18466e-05	2.42901	218332_at, 209542_x_at, 209541_at, 209540_at, 208792_s_at, 222043_at, 218718_at, 202554_s_at, 209763_at, 218224_at, 210139_s_at, 201431_s_at, 201505_at, 203774_at, 201667_at, 212518_at, 205549_at, 203324_s_at, 203323_at, 203498_at, 213746_s_at, 202283_at,
GO:0002376~immune system process	stress and immune responses	27	0.0217939	1.56821	200986_at, 205269_at, 202748_at, 213093_at, 205267_at, 213831_at, 213293_s_at, 203903_s_at, 217767_at, 206991_s_at, 208792_s_at, 222043_at, 204655_at, 1405_i_at, 209480_at, 212588_at, 204205_at, 208747_s_at, 212195_at, 205382_s_at, 203915_at, 211990_at, 2
GO:0016265~death	cell death	25	0.00130117	2.02833	222073_at, 212354_at, 213093_at, 209723_at, 208792_s_at, 222043_at, 214306_at, 208131_s_at, 212588_at, 209539_at, 218380_at, 201667_at, 202074_s_at, 205132_at, 209242_at, 201150_s_at, 204777_s_at, 201375_s_at, 201105_at, 208636_at, 202992_at, 209283_at, 2
GO:0008219~cell death	cell death	25	0.00130117	2.02833	222073_at, 212354_at, 213093_at, 209723_at, 208792_s_at, 222043_at, 214306_at, 208131_s_at, 212588_at, 209539_at, 218380_at, 201667_at, 202074_s_at, 205132_at, 209242_at, 201150_s_at, 204777_s_at, 201375_s_at, 201105_at, 208636_at, 202992_at, 209283_at, 2
GO:0006950~response to stress	stress and immune responses	25	0.0285411	1.56488	221667_s_at, 200986_at, 206580_s_at, 213093_at, 217767_at, 206991_s_at, 208792_s_at, 222043_at, 212918_at, 204655_at, 1405_i_at, 217845_x_at, 204894_s_at, 208747_s_at, 200878_at, 205382_s_at, 213258_at, 203915_at, 219937_at, 216442_x_at, 212464_s_at, 2117
GO:0006955~immune response	stress and immune responses	24	0.0112381	1.73131	200986_at, 208747_s_at, 212195_at, 205269_at, 202748_at, 205382_s_at, 203915_at, 205267_at, 211990_at, 213293_s_at, 213831_at, 217767_at, 206991_s_at, 208792_s_at, 222043_at, 210140_at, 204655_at, 1405_i_at, 209480_at, 212588_at, 212764_at, 202992_at, 217
GO:0012501~programmed cell death	cell death	23	0.00313429	1.96751	222073_at, 201667_at, 213093_at, 212354_at, 205132_at, 201150_s_at, 209242_at, 209723_at, 204777_s_at, 208792_s_at, 222043_at, 201375_s_at, 201105_at, 214306_at, 208131_s_at, 208636_at, 209539_at, 212588_at, 217028_at, 209283_at, 218380_at, 210095_s_at, 2
GO:0048522~positive regulation of cellular process	regulatory cell processes	23	0.0369998	1.56255	222073_at, 201505_at, 200878_at, 201667_at, 200953_s_at, 212195_at, 213093_at, 209542_x_at, 209541_at, 209540_at, 203324_s_at, 203323_at, 213746_s_at, 217767_at, 202949_s_at, 201150_s_at, 204777_s_at, 208792_s_at, 222043_at, 201375_s_at, 201105_at, 209651
GO:0007010~cytoskeleton organization and biogenesis	development and biogenesis	23	1.07027e-05	2.95874	201496_x_at, 207961_x_at, 202565_s_at, 203324_s_at, 203323_at, 205132_at, 213746_s_at, 203961_at, 201719_s_at, 214468_at, 215016_x_at, 201215_at, 209191_at, 209210_s_at, 207302_at, 214306_at, 203881_s_at, 208636_at, 202664_at, 214027_x_at, 202222_s_at, 21
GO:0051239~regulation of multicellular organismal process	regulatory cell processes	23	3.66278e-10	5.32979	212361_s_at, 200986_at, 208747_s_at, 214044_at, 202291_s_at, 213093_at, 205382_s_at, 205132_at, 214468_at, 217767_at, 201058_s_at, 208792_s_at, 222043_at, 201603_at, 202157_s_at, 203065_s_at, 212097_at, 206117_at, 210987_x_at, 206116_s_at, 201957_at, 2049
GO:0006915~apoptosis	cell death	23	0.00281584	1.98508	222073_at, 201667_at, 213093_at, 212354_at, 205132_at, 201150_s_at, 209242_at, 209723_at, 204777_s_at, 208792_s_at, 222043_at, 201375_s_at, 201105_at, 214306_at, 208131_s_at, 208636_at, 209539_at, 212588_at, 217028_at, 209283_at, 218380_at, 210095_s_at, 2
GO:0009605~response to external stimulus	signal transduction	21	0.00135782	2.20647	200986_at, 208747_s_at, 206580_s_at, 202291_s_at, 213093_at, 205382_s_at, 213258_at, 203915_at, 217767_at, 216442_x_at, 212464_s_at, 211719_x_at, 206991_s_at, 208792_s_at, 222043_at, 209392_at, 204655_at, 1405_i_at, 217028_at, 202992_at, 204894_s_at, 2101
GO:0008283~cell proliferation	development and biogenesis	20	0.0260494	1.70013	222073_at, 201505_at, 212195_at, 201667_at, 200953_s_at, 209542_x_at, 209541_at, 209540_at, 213134_x_at, 203324_s_at, 203323_at, 202283_at, 204464_s_at, 208792_s_at, 222043_at, 218718_at, 201506_at, 203065_s_at, 212097_at, 209651_at, 207030_s_at, 212588_a
GO:0051674~localization of cell	development and biogenesis	19	5.25112e-05	3.05377	201505_at, 212077_at, 213093_at, 209542_x_at, 209541_at, 209540_at, 203324_s_at, 203323_at, 212230_at, 213746_s_at, 221748_s_at, 216442_x_at, 212464_s_at, 211719_x_at, 209392_at, 201560_at, 202202_s_at, 209505_at, 204655_at, 1405_i_at, 206117_at, 210987_x
GO:0003012~muscle system process	muscle and motility	19	4.7263e-11	7.69844	212077_at, 214044_at, 201496_x_at, 207961_x_at, 201667_at, 213093_at, 205132_at, 221584_s_at, 214468_at, 204464_s_at, 201058_s_at, 201603_at, 206117_at, 210987_x_at, 206116_s_at, 203881_s_at, 201957_at, 204940_at, 204939_s_at, 204938_s_at, 209283_at, 2140
GO:0006952~defense response	stress and immune responses	19	0.0022349	2.22814	208747_s_at, 200986_at, 213093_at, 205382_s_at, 203915_at, 217767_at, 216442_x_at, 212464_s_at, 211719_x_at, 206991_s_at, 208792_s_at, 222043_at, 204655_at, 1405_i_at, 212588_at, 217028_at, 202992_at, 218380_at, 204894_s_at, 204205_at, 214063_s_at, 205898
GO:0006936~muscle contraction	muscle and motility	19	4.7263e-11	7.69844	212077_at, 214044_at, 201496_x_at, 207961_x_at, 201667_at, 213093_at, 205132_at, 221584_s_at, 214468_at, 204464_s_at, 201058_s_at, 201603_at, 206117_at, 210987_x_at, 206116_s_at, 203881_s_at, 201957_at, 204940_at, 204939_s_at, 204938_s_at, 209283_at, 2140
GO:0006928~cell motility	muscle and motility	19	5.25112e-05	3.05377	201505_at, 212077_at, 213093_at, 209542_x_at, 209541_at, 209540_at, 203324_s_at, 203323_at, 212230_at, 213746_s_at, 221748_s_at, 216442_x_at, 212464_s_at, 211719_x_at, 209392_at, 201560_at, 202202_s_at, 209505_at, 204655_at, 1405_i_at, 206117_at, 210987_x
GO:0009611~response to wounding	development and biogenesis	18	0.000223822	2.82592	200986_at, 208747_s_at, 206580_s_at, 213093_at, 205382_s_at, 213258_at, 203915_at, 217767_at, 216442_x_at, 212464_s_at, 211719_x_at, 206991_s_at, 208792_s_at, 222043_at, 204655_at, 1405_i_at, 217028_at, 202992_at, 204894_s_at, 214063_s_at, 205898_at, 2052
GO:0007517~muscle development	muscle and motility	18	1.01694e-09	6.88121	201496_x_at, 207961_x_at, 202565_s_at, 209542_x_at, 209541_at, 209540_at, 205132_at, 201438_at, 214468_at, 201540_at, 202157_s_at, 201105_at, 207302_at, 203881_s_at, 209199_s_at, 207030_s_at, 204940_at, 204939_s_at, 204938_s_at, 209283_at, 205547_s_at, 21
GO:0042221~response to chemical stimulus	signal transduction	17	0.017446	1.8982	221667_s_at, 202291_s_at, 213093_at, 203915_at, 203324_s_at, 203323_at, 206991_s_at, 208792_s_at, 222043_at, 209392_at, 201375_s_at, 219525_at, 204655_at, 1405_i_at, 202554_s_at, 217028_at, 214063_s_at, 205898_at, 205242_at, 209616_s_at,
GO:0009966~regulation of signal transduction	signal transduction	17	0.0108481	2.00752	201667_at, 212195_at, 213982_s_at, 213093_at, 209542_x_at, 209541_at, 209540_at, 202388_at, 212230_at, 213746_s_at, 204396_s_at, 35776_at, 201375_s_at, 201105_at, 203065_s_at, 212097_at, 214247_s_at, 209539_at, 212588_at, 210095_s_at,
GO:0008015~blood circulation	circulatory processes and homeostasis	16	2.5117e-08	6.48289	222073_at, 211161_s_at, 215076_s_at, 200986_at, 212361_s_at, 214044_at, 205303_at, 205304_s_at, 213093_at, 205132_at, 203324_s_at, 203323_at, 214468_at, 202157_s_at, 203065_s_at, 212097_at, 206117_at, 210987_x_at, 206116_s_at, 204940_at, 204939_s_at, 2049
GO:0003013~circulatory system process	circulatory processes and homeostasis	16	2.5117e-08	6.48289	222073_at, 211161_s_at, 215076_s_at, 200986_at, 212361_s_at, 214044_at, 205303_at, 205304_s_at, 213093_at, 205132_at, 203324_s_at, 203323_at, 214468_at, 202157_s_at, 203065_s_at, 212097_at, 206117_at, 210987_x_at, 206116_s_at, 204940_at, 204939_s_at, 2049
GO:0009887~organ morphogenesis	development and biogenesis	16	0.00125942	2.60878	222073_at, 201505_at, 211161_s_at, 215076_s_at, 200878_at, 209542_x_at, 209541_at, 209540_at, 211964_at, 201893_x_at, 211896_s_at, 205132_at, 202283_at, 205609_at, 214468_at, 201540_at, 209199_s_at, 207030_s_at, 217028_at, 211962_s_at,
GO:0043067~regulation of programmed cell death	cell death	15	0.0306391	1.86577	222073_at, 213093_at, 201150_s_at, 209723_at, 204777_s_at, 208792_s_at, 222043_at, 201375_s_at, 201105_at, 214306_at, 208131_s_at, 208636_at, 209283_at, 212588_at, 218380_at, 210095_s_at,
GO:0042981~regulation of apoptosis	cell death	15	0.02843	1.88658	222073_at, 213093_at, 201150_s_at, 209723_at, 204777_s_at, 208792_s_at, 222043_at, 201375_s_at, 201105_at, 214306_at, 208131_s_at, 208636_at, 209283_at, 212588_at, 218380_at, 210095_s_at,
GO:0000902~cell morphogenesis	development and biogenesis	15	0.0158268	2.03402	201505_at, 201667_at, 212518_at, 201540_at, 208792_s_at, 222043_at, 203638_s_at, 201375_s_at, 209286_at, 209210_s_at, 207030_s_at, 219478_at, 217028_at, 210095_s_at, 212233_at, 200931_s_at,
GO:0032989~cellular structure morphogenesis	development and biogenesis	15	0.0158268	2.03402	201505_at, 201667_at, 212518_at, 201540_at, 208792_s_at, 222043_at, 203638_s_at, 201375_s_at, 209286_at, 209210_s_at, 207030_s_at, 219478_at, 217028_at, 210095_s_at, 212233_at, 200931_s_at,
GO:0006954~inflammatory response	stress and immune responses	15	0.000152696	3.37202	208747_s_at, 200986_at, 213093_at, 205382_s_at, 203915_at, 217767_at, 216442_x_at, 212464_s_at, 211719_x_at, 206991_s_at, 208792_s_at, 222043_at, 204655_at, 1405_i_at, 217028_at, 202992_at, 204894_s_at, 214063_s_at, 205242_at,
GO:0030029~actin filament-based process	muscle and motility	14	3.09348e-05	4.19165	201496_x_at, 207961_x_at, 202565_s_at, 205132_at, 203961_at, 213746_s_at, 201719_s_at, 215016_x_at, 214468_at, 201215_at, 209210_s_at, 208636_at, 202664_at, 218980_at, 218087_s_at,
GO:0030001~metal ion transport	ion transport	14	0.0141816	2.1384	212361_s_at, 214044_at, 201667_at, 57588_at, 205303_at, 205304_s_at, 220817_at, 221584_s_at, 203903_s_at, 203710_at, 210078_s_at, 204940_at, 204939_s_at, 204938_s_at, 201243_s_at, 214063_s_at, 203296_s_at,
GO:0030036~actin cytoskeleton organization and biogenesis	development and biogenesis	13	7.01822e-05	4.16895	201496_x_at, 207961_x_at, 202565_s_at, 205132_at, 203961_at, 213746_s_at, 201719_s_at, 215016_x_at, 201215_at, 209210_s_at, 208636_at, 202664_at, 218980_at, 218087_s_at,
GO:0042592~homeostatic process	circulatory processes and homeostasis	13	0.0211271	2.10442	212361_s_at, 214044_at, 213093_at, 204464_s_at, 206991_s_at, 203065_s_at, 212097_at, 204655_at, 1405_i_at, 204940_at, 204939_s_at, 204938_s_at, 217028_at, 212588_at, 214063_s_at, 205242_at, 203296_s_at,
GO:0048878~chemical homeostasis	circulatory processes and homeostasis	13	0.000787897	3.19872	212361_s_at, 214044_at, 213093_at, 204464_s_at, 206991_s_at, 203065_s_at, 212097_at, 204655_at, 1405_i_at, 204940_at, 204939_s_at, 204938_s_at, 217028_at, 212588_at, 214063_s_at, 205242_at, 203296_s_at,
GO:0006820~anion transport	ion transport	12	0.000171983	4.10092	222073_at, 211161_s_at, 215076_s_at, 206874_s_at, 201560_at, 202404_s_at, 202403_s_at, 211964_at, 203324_s_at, 203323_at, 213992_at, 201438_at, 212865_s_at, 211980_at, 204345_at,
GO:0030003~cellular cation homeostasis	ion transport	12	7.74841e-05	4.48609	212361_s_at, 214044_at, 213093_at, 204655_at, 1405_i_at, 204940_at, 204939_s_at, 204938_s_at, 212588_at, 217028_at, 214063_s_at, 204464_s_at, 205242_at, 206991_s_at, 203296_s_at,
GO:0050801~ion homeostasis	ion transport	12	0.000761737	3.4406	212361_s_at, 214044_at, 213093_at, 204655_at, 1405_i_at, 204940_at, 204939_s_at, 204938_s_at, 212588_at, 217028_at, 214063_s_at, 204464_s_at, 205242_at, 206991_s_at, 203296_s_at,
GO:0055082~cellular chemical homeostasis	circulatory processes and homeostasis	12	0.000336753	3.79431	212361_s_at, 214044_at, 213093_at, 204655_at, 1405_i_at, 204940_at, 204939_s_at, 204938_s_at, 212588_at, 217028_at, 214063_s_at, 204464_s_at, 205242_at, 206991_s_at, 203296_s_at,
GO:0055080~cation homeostasis	ion transport	12	8.14617e-05	4.46144	212361_s_at, 214044_at, 213093_at, 204655_at, 1405_i_at, 204940_at, 204939_s_at, 204938_s_at, 212588_at, 217028_at, 214063_s_at, 204464_s_at, 205242_at, 206991_s_at, 203296_s_at,
GO:0015698~inorganic anion transport	ion transport	12	2.81099e-05	5.01224	222073_at, 211161_s_at, 215076_s_at, 206874_s_at, 201560_at, 202404_s_at, 202403_s_at, 211964_at, 203324_s_at, 203323_at, 213992_at, 201438_at, 212865_s_at, 211980_at, 204345_at,
GO:0019725~cellular homeostasis	circulatory processes and homeostasis	12	0.00685156	2.59419	212361_s_at, 214044_at, 213093_at, 204655_at, 1405_i_at, 204940_at, 204939_s_at, 204938_s_at, 212588_at, 217028_at, 214063_s_at, 204464_s_at, 205242_at, 206991_s_at, 203296_s_at,
GO:0006873~cellular ion homeostasis	ion transport	12	0.000336753	3.79431	212361_s_at, 214044_at, 213093_at, 204655_at, 1405_i_at, 204940_at, 204939_s_at, 204938_s_at, 212588_at, 217028_at, 214063_s_at, 204464_s_at, 205242_at, 206991_s_at, 203296_s_at,
GO:0030005~cellular di-, tri-valent inorganic cation homeostasis	ion transport	11	0.00013109	4.65198	212361_s_at, 214044_at, 213093_at, 204655_at, 1405_i_at, 204940_at, 204939_s_at, 204938_s_at, 212588_at, 217028_at, 214063_s_at, 204464_s_at, 205242_at, 206991_s_at,
GO:0007167~enzyme linked receptor protein signaling pathway	signal transduction	11	0.0096973	2.61164	200665_s_at, 212667_at, 214043_at, 205269_at, 213093_at, 202404_s_at, 202403_s_at, 209542_x_at, 209541_at, 209540_at, 202388_at, 209283_at, 218087_s_at, 216442_x_at, 212464_s_at, 211719_x_at, 201150_s_at,
GO:0055066~di-, tri-valent inorganic cation homeostasis	ion transport	11	0.000137087	4.62309	212361_s_at, 214044_at, 213093_at, 204655_at, 1405_i_at, 204940_at, 204939_s_at, 204938_s_at, 212588_at, 217028_at, 214063_s_at, 204464_s_at, 205242_at, 206991_s_at,
GO:0016477~cell migration	muscle and motility	11	0.00691228	2.74656	201505_at, 201560_at, 202202_s_at, 213093_at, 209505_at, 203324_s_at, 203323_at, 212230_at, 217028_at, 221748_s_at, 216442_x_at, 212464_s_at, 211719_x_at, 200931_s_at,
GO:0006817~phosphate transport	ion transport	10	9.91166e-06	7.19843	222073_at, 211161_s_at, 215076_s_at, 206874_s_at, 202404_s_at, 202403_s_at, 211964_at, 213992_at, 201438_at, 212865_s_at, 211980_at, 204345_at,
GO:0050954~sensory perception of mechanical stimulus	neural processes	10	0.000193476	4.93907	222073_at, 213139_at, 201667_at, 202291_s_at, 202404_s_at, 202403_s_at, 214306_at, 209542_x_at, 209541_at, 209540_at, 203695_s_at, 210139_s_at, 213400_s_at,
GO:0001568~blood vessel development	circulatory processes and homeostasis	10	0.00190095	3.59921	222073_at, 200878_at, 202202_s_at, 211964_at, 212230_at, 209199_s_at, 202283_at, 217028_at, 205609_at, 211962_s_at,
GO:0007169~transmembrane receptor protein tyrosine kinase signaling pathway	signal transduction	10	0.00235358	3.4879	200665_s_at, 212667_at, 205269_at, 213093_at, 202404_s_at, 202403_s_at, 209542_x_at, 209541_at, 209540_at, 202388_at, 209283_at, 218087_s_at, 216442_x_at, 212464_s_at, 211719_x_at, 201150_s_at,
GO:0007605~sensory perception of sound	neural processes	10	0.000183068	4.97538	222073_at, 213139_at, 201667_at, 202291_s_at, 202404_s_at, 202403_s_at, 214306_at, 209542_x_at, 209541_at, 209540_at, 203695_s_at, 210139_s_at, 213400_s_at,
GO:0055074~calcium ion homeostasis	ion transport	10	7.47189e-05	5.59217	212361_s_at, 214044_at, 213093_at, 204655_at, 1405_i_at, 204940_at, 204939_s_at, 204938_s_at, 212588_at, 217028_at, 204464_s_at, 205242_at, 206991_s_at,
GO:0055065~metal ion homeostasis	ion transport	10	0.000129927	5.20502	212361_s_at, 214044_at, 213093_at, 204655_at, 1405_i_at, 204940_at, 204939_s_at, 204938_s_at, 212588_at, 217028_at, 204464_s_at, 205242_at, 206991_s_at,
GO:0001944~vasculature development	circulatory processes and homeostasis	10	0.00211775	3.54268	222073_at, 200878_at, 202202_s_at, 211964_at, 212230_at, 209199_s_at, 202283_at, 217028_at, 205609_at, 211962_s_at,
GO:0014706~striated muscle development	muscle and motility	10	1.78033e-05	6.69952	202157_s_at, 201496_x_at, 207961_x_at, 201105_at, 202565_s_at, 205132_at, 203881_s_at, 204940_at, 204939_s_at, 204938_s_at, 207030_s_at, 210095_s_at, 201152_s_at,
GO:0007417~central nervous system development	neural processes	10	0.0150319	2.60251	204777_s_at, 203774_at, 218718_at, 205549_at, 209505_at, 203324_s_at, 203323_at, 203498_at, 212764_at, 217028_at, 218224_at,
GO:0006875~cellular metal ion homeostasis	ion transport	10	0.000129927	5.20502	212361_s_at, 214044_at, 213093_at, 204655_at, 1405_i_at, 204940_at, 204939_s_at, 204938_s_at, 212588_at, 217028_at, 204464_s_at, 205242_at, 206991_s_at,
GO:0006874~cellular calcium ion homeostasis	ion transport	10	7.47189e-05	5.59217	212361_s_at, 214044_at, 213093_at, 204655_at, 1405_i_at, 204940_at, 204939_s_at, 204938_s_at, 212588_at, 217028_at, 204464_s_at, 205242_at, 206991_s_at,
86 terms
B. GO_BP terms over-represented in epitheial tissues
GO:0051179~localization	development and biogenesis	42	0.00887456	1.44743	200862_at, 201734_at, 208837_at, 212295_s_at, 210293_s_at, 215017_s_at, 211576_s_at, 204401_at, 212181_s_at, 203130_s_at, 201596_x_at, 205812_s_at, 206827_s_at, 214798_at, 201690_s_at, 220116_at, 214156_at, 202488_s_at, 202489_s_at, 213622_at, 35666_at, 209771_x_at, 216379_x_at, 208650_s_at, 218638_s_at, 222258_s_at, 203216_s_at, 205968_at, 204179_at, 211137_s_at, 209934_s_at, 212445_s_at, 217867…
GO:0032502~developmental process	development and biogenesis	41	0.0240583	1.36922	200681_at, 200862_at, 209706_at, 201416_at, 202768_at, 221802_s_at, 201596_x_at, 33323_r_at, 33322_i_at, 203485_at, 200632_s_at, 211626_x_at, 213541_s_at, 201690_s_at, 201579_at, 214404_x_at, 203394_s_at, 202023_at, 204653_at, 220225_at, 213622_at, 35666_at, 209771_x_at, 216379_x_at, 208650_s_at, 218638_s_at, 203216_s_at, 204179_at, 219049_at, 212412_at, 211137_s_at, 209934_s_at, 202363_at, 20169…
GO:0051234~establishment of localization	development and biogenesis	36	0.0259511	1.40664	201734_at, 208837_at, 212295_s_at, 210293_s_at, 215017_s_at, 211576_s_at, 204401_at, 203130_s_at, 212181_s_at, 201596_x_at, 205812_s_at, 206827_s_at, 214798_at, 201690_s_at, 220116_at, 214156_at, 202488_s_at, 202489_s_at, 213622_at, 209771_x_at, 216379_x_at, 208650_s_at, 222258_s_at, 203216_s_at, 205968_at, 204179_at, 211137_s_at, 209934_s_at, 212445_s_at, 217867_x_at, 39248_at, 202088_at, 203908…
GO:0006810~transport	ion transport	34	0.0423226	1.37331	201734_at, 208837_at, 212295_s_at, 210293_s_at, 215017_s_at, 211576_s_at, 203130_s_at, 212181_s_at, 204401_at, 201596_x_at, 205812_s_at, 206827_s_at, 214798_at, 220116_at, 214156_at, 202488_s_at, 202489_s_at, 213622_at, 209771_x_at, 216379_x_at, 208650_s_at, 222258_s_at, 203216_s_at, 205968_at, 204179_at, 211137_s_at, 209934_s_at, 212445_s_at, 39248_at, 202088_at, 203908_at, 213587_s_at, 213106_a…
GO:0007275~multicellular organismal development	development and biogenesis	31	0.0322043	1.43764	200862_at, 209706_at, 201416_at, 202768_at, 221802_s_at, 33323_r_at, 33322_i_at, 203485_at, 201690_s_at, 211626_x_at, 213541_s_at, 214404_x_at, 203394_s_at, 202023_at, 204653_at, 220225_at, 213622_at, 218638_s_at, 35666_at, 203216_s_at, 204179_at, 219049_at, 212412_at, 211137_s_at, 209934_s_at, 202363_at, 201693_s_at, 212070_at, 214651_s_at, 214087_s_at, 204583_x_at, 204582_s_at, 210827_s_at, 200…
GO:0048731~system development	development and biogenesis	24	0.0477072	1.48549	213622_at, 218638_s_at, 203216_s_at, 200862_at, 204179_at, 219049_at, 209706_at, 212412_at, 211137_s_at, 209934_s_at, 202363_at, 201693_s_at, 201416_at, 212070_at, 33323_r_at, 33322_i_at, 203485_at, 201690_s_at, 204583_x_at, 204582_s_at, 210827_s_at, 200606_at, 203394_s_at, 202023_at, 204653_at, 204379_s_at, 220225_at,
GO:0006811~ion transport	ion transport	17	0.00398878	2.21256	213622_at, 205968_at, 201734_at, 211137_s_at, 209934_s_at, 212445_s_at, 202088_at, 204401_at, 203908_at, 213587_s_at, 213106_at, 203196_at, 206827_s_at, 214798_at, 205542_at, 220116_at, 202488_s_at, 202489_s_at, 210108_at,
GO:0007155~cell adhesion	adhesion	15	0.0110715	2.11117	200636_s_at, 218638_s_at, 209771_x_at, 216379_x_at, 208650_s_at, 201952_at, 211137_s_at, 209934_s_at, 209309_at, 214598_at, 202363_at, 212070_at, 214087_s_at, 214106_s_at, 217901_at, 201131_s_at, 201579_at, 203394_s_at,
GO:0022610~biological adhesion	adhesion	15	0.0110715	2.11117	200636_s_at, 218638_s_at, 209771_x_at, 216379_x_at, 208650_s_at, 201952_at, 211137_s_at, 209934_s_at, 209309_at, 214598_at, 202363_at, 212070_at, 214087_s_at, 214106_s_at, 217901_at, 201131_s_at, 201579_at, 203394_s_at,
GO:0006812~cation transport	ion transport	13	0.00462521	2.56553	205968_at, 211137_s_at, 209934_s_at, 212445_s_at, 202088_at, 204401_at, 203908_at, 213587_s_at, 213106_at, 206827_s_at, 214798_at, 205542_at, 220116_at, 210108_at,
GO:0005975~carbohydrate metabolic process	metabolic pathways	11	0.0269159	2.20681	200681_at, 201563_at, 202722_s_at, 214106_s_at, 219049_at, 203397_s_at, 209696_at, 218189_s_at, 218313_s_at, 205009_at, 209340_at,
GO:0030001~metal ion transport	ion transport	11	0.00738456	2.70496	203908_at, 205968_at, 206827_s_at, 214798_at, 205542_at, 211137_s_at, 209934_s_at, 212445_s_at, 220116_at, 202088_at, 210108_at, 204401_at,
GO:0009308~amine metabolic process	metabolic pathways	10	0.0247316	2.37334	209623_at, 202722_s_at, 209094_at, 219049_at, 212295_s_at, 200654_at, 214307_at, 209919_x_at, 208284_x_at, 211417_x_at, 201196_s_at, 201197_at, 209340_at,
GO:0006807~nitrogen compound metabolic process	metabolic pathways	10	0.0378427	2.19629	209623_at, 202722_s_at, 209094_at, 219049_at, 212295_s_at, 200654_at, 214307_at, 209919_x_at, 208284_x_at, 211417_x_at, 201196_s_at, 201197_at, 209340_at,
14 terms
Notes:
* Only terms with at least 10 genes are shown here.
** Modified Fisher exact p value, EASE score. Values < 0.05 are considered enriched.
